# Supplementary material for: Conditional equivalence testing: An alternative remedy for publication bias
Source: PLoS One. 2018 Apr 13;13(4):e0195145. doi: 10.1371/journal.pone.0195145 (PMC5898747; doi:10.1371/journal.pone.0195145)
Supplement: S1 File — (ZIP) [file pone.0195145.s001.zip]

Archive with 11 entries (10 files):
- CET_Fig1_Fig6.R
- __MACOSX/
- __MACOSX/._CET_Fig1_Fig6.R
- CET_Fig2.R
- __MACOSX/._CET_Fig2.R
- CET_Fig3.R
- __MACOSX/._CET_Fig3.R
- CET_Fig4_Fig8_Fig9_Fig10.R
- __MACOSX/._CET_Fig4_Fig8_Fig9_Fig10.R
- CET_Fig7.R
- __MACOSX/._CET_Fig7.R
