# Supplementary material for: Conditional equivalence testing: An alternative remedy for publication bias
Source: PLoS One. 2018 Apr 13;13(4):e0195145. doi: 10.1371/journal.pone.0195145 (PMC5898747; doi:10.1371/journal.pone.0195145)
Supplement: S1 File — (ZIP) [file pone.0195145.s001.zip › CET_Fig1_Fig6.R]

######################################################################################
# Code for producing:
# Fig 1A,  "CET point estimates and confidence intervals" 
# Fig 1B,  "Rejection regions" and
# Fig 6,   "Rejection regions with the equivalence boundaries are defined as a function of s_p".
# Campbell and Gustafson, 2017

######################################################################################
######################################################################################
library(ggplot2)


# FUNCTION : CIplot
CIplot<-function(delta=0.5, n=90, p_positive=c(0.950, 0.29, -0.25, -0.640), p_equivalence=c( 0.048,  0.192 , -0.046 , -0.120,  0.012), p_inconclusive=c(0.54,0.32,-0.12,-0.25), Sp_positive=c(0.9,0.58,0.4,1.2), Sp_equivalence =c(1,0.6,0.5,1.2,1.5), Sp_inconclusive=c(1.4,0.95,1.9,1.2),
 myxlim=c(-1.5,1.5), alpha_1=0.05, alpha_2=0.1){

v<-n-2
n1<-n2<-n/2

mud_vec<-c(p_positive, 100,100, p_equivalence, 100,100, p_inconclusive)
Sp_vec<-c(Sp_positive, 0,0, Sp_equivalence , 0,0, Sp_inconclusive)


myCI<-function(mudhat, Sstar, tcrit_2){matrix(c(mudhat  - Sstar*tcrit_2, mudhat  +  Sstar*tcrit_2),,2)}

post80CI<-myCI(mud_vec,Sstar=(Sp_vec*sqrt(1/n1 + 1/n2)),qt(1-alpha_2,v))
post95CI<-myCI(mud_vec,Sstar=(Sp_vec*sqrt(1/n1 + 1/n2)),qt(1-0.5*alpha_1,v))

npoints<-length(mud_vec)
myylim<-c(0.5, npoints+0.5)
par(mar=c(4,0.5,0,1))
plot(-100, xlim=myxlim,pch=20, ylim=c(myylim[1] , myylim[2]+ npoints/50), axes=FALSE, xlab="",ylab="", cex=2)

for(j in seq(myxlim[1],myxlim[2], by=0.25)){lines(c(j,j),c(-1, myylim[2]),lwd=1,col="grey90")}

lines(c(0,0),c(-1, myylim[2]), lwd=2, col="grey40")
axis(1, at=seq(myxlim[1]-0.2, myxlim[2]+0.2, by=0.1), labels=NA, col.ticks="white", lwd=2)
axis(1, at=c(-3*delta, -2*delta, 2*delta, 3*delta))
axis(1, at=seq(myxlim[1],myxlim[2], by=0.25), labels=NA, lwd=2)
lines(x=c(delta,delta), y=c(-100, myylim[2]), lty=6, lwd=4, col="ivory4")
lines(x=c(-delta,-delta), y=c(-100, myylim[2]), lty=6, lwd=4, col="ivory4")

letters <-c("a","b","c","d"," ", " ", "e","f","g","h","i"," "," ","j","k","l","m","n")

for(j in 1:npoints){
#text(p[j],j+15,paste("inconclusive"), font=2,cex=1.5)
lines(post95CI[j,],c(j,j),col="steelblue2",lwd=6, lend=1)
points(post95CI[j,],c(j,j), pch="|", cex=2.5, col="steelblue2")
text(myxlim[2]*0.97,j,letters[j], font=1,cex=1.65)
#lines(c(p[j]-c_[j],p[j]+c_[j]),c(j,j))

lines(post80CI[j,],c(j,j), lwd=1.4,col="sienna1")
points(post80CI[j,],c(j,j), pch="|", cex=2, col="sienna1")
points(mud_vec[j],c(j),pch=20,cex=3)
}

mtext(expression(paste("-",Delta)), side=1, line=2, at=-delta, cex=2)
mtext(expression(paste("+",Delta)), side=1, line=2, at=delta, cex=2)
mtext(expression(paste("0")), side=1, line=2, at=0, cex=2)

#title(main="Conditional Equivalence Testing",line=1.25, cex.main=1.5)
#title(main=expression(paste("Point estimates, (1-" ,alpha[1], ")% confidence intervals, and (1-2" ,alpha[2], ")% confidence intervals")),line=0 ,cex.main=1.15, font=2)

text("positive",x=myxlim[1]+0.2,y=2, font=3, cex=1.4)
text("negative",x=myxlim[1]+0.2,y=8.5, font=3, cex=1.4)
text("inconclusive",x=myxlim[1]+0.3,y=14.9, font=3, cex=1.4)
}


######################################################################################
######################################################################################

#FUNCTION : montecarloE
montecarloE<-function(n=100, mud=0.2, sigma2=1, delta=0.7, alpha_1=0.05, alpha_2=0.1,nMC=1000, standard=FALSE){

  v<-n-2
  n1<-n2<-n/2
  tcrit_1 <- qt(1-0.5*alpha_1,v)
  tcrit_2 <- qt(1-alpha_2,v)
  sp<-sqrt(sigma2)*sqrt(1/n1 +1/n2)

postnorm<-onenorm<-rep(0,nMC)
for(jj in 1:nMC){
	
rchisqv <-	rchisq(1,v)
random_Spstar <- sqrt(rchisqv/(n-2))*(sp)

if(!standard){neg_bounds<-c(min(c(0,max(c(  (random_Spstar*tcrit_2-delta), (-random_Spstar*tcrit_1))))), max(c(0,min(c(  (-random_Spstar*tcrit_2+delta), (+random_Spstar*tcrit_1))))))}


if(standard){	
line<-(delta/(sqrt(1/n1+1/n2)) - tcrit_2) 
if((1/tcrit_1)>(1/(delta/(sqrt(1/n1+1/n2)) - tcrit_2)))	{line<-tcrit_1 }	
neg_bounds<-c(-random_Spstar*(line),random_Spstar*(line))
}

onenorm[jj]<-pnorm(neg_bounds[2],mud, sqrt(sigma2/n1+ sigma2/n2))- pnorm(neg_bounds[1],mud, sqrt(sigma2/n1+ sigma2/n2))

post_bounds<-c(-random_Spstar* tcrit_1,random_Spstar* tcrit_1)

postnorm[jj]<- pnorm(post_bounds[1],mud, sqrt(sigma2/n1+ sigma2/n2))+ pnorm(post_bounds[2],mud, sqrt(sigma2/n1+ sigma2/n2), lower.tail=FALSE)
}

# For equation (1) 
pwr11<-function(tcrit, stat, df){
((1-pt(q=tcrit,df=df,ncp=stat, lower=TRUE)) + 
pt(q=-tcrit,df=df,ncp=stat, lower=TRUE))}

PrPostive_formula<- pwr11(tcrit= tcrit_1, stat= mud/(sp), df=n-2)
print(PrPostive_formula)

print(1-pwr11(tcrit= (delta/(sqrt(1/n1+1/n2)) - tcrit_2) , stat= mud/(sp), df=n-2))

if(standard){
	if((1/tcrit_1)>(1/(delta/(sqrt(1/n1+1/n2)) - tcrit_2)))	{
		PrNegative_formula<-1-PrPostive_formula
		print(PrNegative_formula)}}

PrPostive= round(sum(postnorm)/nMC,5)
PrNeg= round(sum(onenorm)/nMC,5)
PrInc=round((1-PrPostive-PrNeg),5)

return(list(PrPostive= PrPostive, PrNeg= PrNeg , PrInc = PrInc))
}

################################################################################
################################################################################

# FUNCTION :polys
polys<-function(n=100, mud=0.2, sigma2=1, delta=0.7, alpha_1=0.05, alpha_2=0.1, nSim =1000, mud_vec=NULL, Sp_vec=NULL, conclusion_vec=NULL, polyplot=TRUE, standard=FALSE, tinybit=0.012){

  v<-n-2
  n1<-n2<-n/2
  tcrit_1 <- qt(1-0.5*alpha_1,v)
  tcrit_2 <- qt(1-alpha_2,v)

power_calcs<-montecarloE(n, mud, sigma2, delta, alpha_1, alpha_2, nMC= nSim, standard)

if(polyplot){
	
	
if(standard){
#    mydelta<-delta
#    if(standard){mydelta<-Sp*delta}

	pinkline_intercept<-pinkline2_intercept<-0
	pinkline_slope<-pinkline2_slope<-0
	if((delta/(sqrt(1/n1+1/n2)) > tcrit_2)){
		
	pinkline_slope<-(-1/  (delta/(sqrt(1/n1+1/n2)) - tcrit_2))	
	pinkline2_slope<-(1/  (delta/(sqrt(1/n1+1/n2)) - tcrit_2))	
	}
		
	}

if(!standard){
	pinkline_intercept<-delta/tcrit_2
	pinkline_slope<-(1/tcrit_2)

	pinkline2_intercept<-delta/tcrit_2
	pinkline2_slope<-(-1/tcrit_2)
	}
	
	greenline_intercept<-0
	greenline_slope<--1/tcrit_1

	greenline2_intercept<-0
	greenline2_slope<-1/tcrit_1
	
###########################################
if(length(mud_vec)>0){
# black "example" points:	
p_positive= mud_vec[conclusion_vec==1]
p_equivalence= mud_vec[conclusion_vec==-1]
p_inconclusive= mud_vec[conclusion_vec==0]

Sp_positive= Sp_vec[conclusion_vec==1]
Sp_equivalence =Sp_vec[conclusion_vec==-1]
Sp_inconclusive=Sp_vec[conclusion_vec==0]
	
mud_vec<-c(p_positive, 100,100,p_equivalence, 100,100,p_inconclusive)
Sp_vec<-c(Sp_positive, 0,0,  Sp_equivalence, 0,0, Sp_inconclusive)

example_pts<- data.frame(  x =  mud_vec, y = Sp_vec*sqrt(1/n1 + 1/n2))
example_pts<-example_pts[example_pts[,2]!=0,]
}
	

###########################################
# establish plot boundaries:
topbound<-2.6*delta/qt(1-2*0.5*alpha_2,v)


if(!standard){
# establishing boundaries of polygon:
polygondata <- rbind(
  data.frame(
  x =  
  c(0, (delta/tcrit_2)/( (-1/tcrit_1) + (-1/tcrit_2 ) ), 0, -(delta/tcrit_2)/( (-1/tcrit_1) + (-1/tcrit_2 ) )), 
  y = 
  c(0, -(delta/tcrit_2)/( (-1/tcrit_1) + (-1/tcrit_2 ) )/tcrit_1, delta/qt(1-2*0.5*alpha_2,v), -(delta/tcrit_2)/( (-1/tcrit_1) + (-1/tcrit_2 ) )/tcrit_1), 
  group = "negative", fill = "blue", xc = 0, yc = -1.1*(delta/tcrit_2)/( (-1/tcrit_1) + (-1/tcrit_2 ) )/tcrit_1),          
  data.frame(
  x = c(0, -topbound, -topbound), 
  y = c(0, -1/tcrit_1*-topbound , 0), 
  group = "positive", fill = "green", xc = 0.75*(-topbound), yc=-1/tcrit_1*-topbound*(0.25)),
  data.frame(
  x = c(0, +topbound, +topbound), 
  y = c(0, 1/tcrit_1*topbound , 0), 
  group = "positive", fill = "green", xc = 0.75*(topbound), yc=1/tcrit_1*topbound*(0.25)),
    data.frame(
  x = 
  c((delta/tcrit_2)/( (-1/tcrit_1) + (-1/tcrit_2 ) ), 0, -(delta/tcrit_2)/( (-1/tcrit_1) + (-1/tcrit_2 )), +topbound, -topbound), 
  y = 
  c(-(delta/tcrit_2)/( (-1/tcrit_1) + (-1/tcrit_2 ) )/tcrit_1, delta/qt(1-2*0.5*alpha_2,v), -(delta/tcrit_2)/( (-1/tcrit_1) + (-1/tcrit_2 ) )/tcrit_1,  1/tcrit_1*topbound,  1/tcrit_1*topbound), 
  group = "inconclusive", fill = "red", xc = 0, yc=1.2*delta/qt(1-2*0.5*alpha_2,v))
  )

# Labels   
lb0 <-'list( 0 , 0 )'
lb1 <-'list( -Delta/( t[2]/t[1] + 1 ) , Delta/( t[1]+t[2] ))'
lb2 <-'list( +Delta/( t[2]/t[1] + 1 ) , Delta/( t[1]+t[2] ))'
lb3 <-'list( 0 , Delta/t[2])'

# location of intersection points
 intersection_pts<- data.frame(
  x =  
  c(0, (delta/tcrit_2)/( (-1/tcrit_1) + (-1/tcrit_2 ) ), 0, -(delta/tcrit_2)/( (-1/tcrit_1) + (-1/tcrit_2 ) )), 
  y = 
  c(0, -(delta/tcrit_2)/( (-1/tcrit_1) + (-1/tcrit_2 ) )/tcrit_1, delta/qt(1-2*0.5*alpha_2,v), -(delta/tcrit_2)/( (-1/tcrit_1) + (-1/tcrit_2 ) )/tcrit_1))
}


if(standard){
topbound<-2*delta/qt(1-2*0.5*alpha_2,v)
print("topbound")
print(topbound)

	neg_label<-"negative"; neg_col<-"blue"
if((delta/(sqrt(1/n1+1/n2)) < tcrit_2)){neg_label<-"inconclusive"; neg_col<-"red"}


	inc_label<-"inconclusive"
	print( " (q/sqrt(1/n1+1/n2)) < (tcrit_1 + tcrit_2)" )
	print(  (delta/sqrt(1/n1+1/n2)) < (tcrit_1 + tcrit_2))
if(abs(pinkline2_slope)<abs(greenline2_slope)){
print("okay")
	
	inc_label<-""}
	
polygondata <- rbind(
  data.frame(	 
  x =  c(0, topbound,-topbound) , 
  y =  c(0, max(c(topbound*pinkline2_slope, topbound*greenline2_slope)), max(c(-topbound*pinkline_slope,-topbound*greenline_slope))),
  group = neg_label, fill = neg_col, xc = 0, yc = -1.1*(delta/tcrit_2)/( (-1/tcrit_1) + (-1/tcrit_2 ) )/tcrit_1),
   data.frame(	 
  x =  c(0, topbound, topbound) , 
  y =  c(0, max(c(topbound*pinkline2_slope, topbound*greenline2_slope)), topbound*greenline2_slope),
  group = inc_label, fill = "red", xc = mean(c(delta, topbound)), yc =  topbound*greenline2_slope),
   data.frame(	 
  x =  c(0,-topbound,-topbound) , 
  y =  c(0, max(c(-topbound*pinkline_slope,-topbound*greenline_slope)), -topbound*greenline_slope),
  group = inc_label, fill = "red", xc = -mean(c(delta, topbound)), yc =  -topbound*greenline_slope),
   data.frame(
  x = c(0, -topbound, -topbound), 
  y = c(0, -1/tcrit_1*-topbound , 0), 
  group = "positive", fill = "green", xc = 0.75*(-topbound), yc=-1/tcrit_1*-topbound*(0.25)),
  data.frame(
  x = c(0, +topbound, +topbound), 
  y = c(0, 1/tcrit_1*topbound , 0), 
  group = "positive", fill = "green", xc = 0.75*(topbound), yc=1/tcrit_1*topbound*(0.25))
  )
  
}

# Make the plot:
g5a <- ggplot() +geom_abline(intercept = pinkline_intercept, slope = pinkline_slope, col="pink",size=1, lty=3)+geom_abline(intercept = pinkline2_intercept, slope = pinkline2_slope, col="pink",size=1, lty=3)+geom_abline(intercept = greenline_intercept, slope = greenline_slope , col="#00BF7D",size=2)+geom_abline(intercept = greenline2_intercept, slope = greenline2_slope , col="#00BF7D",size=2)+
  geom_polygon(data = polygondata, alpha = .15,
               aes(x = x, y = y, group = group, 
                   fill = fill, colour = NA)) +
  scale_colour_identity() + scale_fill_identity() +
  geom_text(data = polygondata, aes(x = xc, y = yc, label = group, fontface="italic"), size=6) +  
  ggtitle("")+  theme(axis.text=element_text(colour="black", size=18), axis.title = element_text(face="bold", colour="black", size=20))+ 
labs(x =expression(paste(bar(x)[1] - bar(x)[2] ) ), y=expression(paste(S^{"*"})))


if(!standard){
g5a<-g5a 	+ geom_point(data= intersection_pts,aes(x,y),colour="black",size=3, pch=10) + geom_vline(xintercept=c(-delta,delta), lty=6, colour="ivory4", lwd=2)+  
annotate("text", x=(delta)/( (tcrit_2/tcrit_1) + (1) ), y=-tinybit+(delta)/( (tcrit_2) + (tcrit_1) ), label=lb2, parse=TRUE, size =4)+  
annotate("text", x=0, y=tinybit+delta/tcrit_2, label=lb3, parse=TRUE, size =4)+  
annotate("text", x=0, y=0+tinybit, label=lb0, parse=TRUE, size =4) +  annotate("text", x=-(delta)/( (tcrit_2/tcrit_1) + (1) ), y=-tinybit+(delta)/( (tcrit_2) + (tcrit_1) ), label=lb1, parse=TRUE, size =4)+ scale_x_continuous(breaks=c(-delta,0, delta), labels=c(expression(-Delta), "0", expression(+Delta)))+ 
theme(axis.text.x  = element_text(angle=0, vjust=0.5, size=24,
margin = margin(t = 10, r = 0, b = 12, l = 0)))
	
}

if(standard){g5a<-g5a  + scale_x_continuous(breaks=c(-0.5,0, 0.5), labels=c(expression(-0.5), "0", expression(0.5)))+ theme(
           axis.text.x  = element_text(angle=0, vjust=0.5, size=24,margin = margin(t = 10, r = 0, b = 12, l = 0)))
 }

if(length(mud_vec)>0){g5a<-g5a + geom_point(data= example_pts,aes(x- tinybit,y- tinybit),colour="black",size=6, pch=c("a","b","c","d","e","f","g","h","i","j","k","l","m"))+ geom_point(data= example_pts,aes(x,y),colour="black",size=6, pch=c(20))
}
print(g5a)
}
return(list(power=power_calcs, n=n, mud=mud, sigma2=sigma2, 
delta=delta, alpha_1=alpha_1, alpha_2=alpha_2))
}


######################################################################################
######################################################################################
# END OF FUNCTIONS
######################################################################################
######################################################################################

mud_vec<-c(c(0.950, 0.29, -0.25, -0.640),c( 0.048,  0.192 , -0.046 , -0.120,  0.012),c(0.54,0.32,-0.12,-0.25))

Sp_vec<-c(c(0.9,0.58,0.4,1.2),c(1,0.6,0.5,1.2,1.5),c(1.4,0.95,1.9,1.2))

conclusion_vec<-c(rep(1,4),rep(-1,5),rep(0,4))

######################################################################################
## Fig 1-A

CIplot(delta=0.5, n=90, p_positive= mud_vec[conclusion_vec==1], p_equivalence= mud_vec[conclusion_vec==-1], p_inconclusive= mud_vec[conclusion_vec==0], Sp_positive= Sp_vec[conclusion_vec==1], Sp_equivalence =Sp_vec[conclusion_vec==-1], Sp_inconclusive=Sp_vec[conclusion_vec==0], myxlim=c(-1.5,1.5), alpha_1=0.05, alpha_2=0.1)

######################################################################################
## Fig 1-B

polys(n=90, mud=0, sigma2=1, delta=0.5, alpha_1=0.05, alpha_2=0.1, mud_vec= mud_vec, Sp_vec= Sp_vec, conclusion_vec= conclusion_vec)

######################################################################################
## Fig 6 
# "Rejection regions with the equivalence boundaries are defined as a function of sp"

polys(n=90, mud=0, sigma2=1, delta=0.5, alpha_1=0.05, alpha_2=0.10, standard=TRUE)

######################################################################################
#  Calculations from the numbers quoted in the text:

#If the true variance is slightly larger than anticipated, ${\sigma}^{2}= 1.25$ and the effect size smaller, $\mu_{d}=0.123$, the actual sample size needed for 90\% power is in fact 3,476, while the actual sample size needed for $Pr(success | \Delta, d, s) = 61\%$ is 1,770

#polys(n=3476, mud=0.123, sigma2=1.25, delta=0.5*0.205, alpha_1=0.05, alpha_2=0.1, standard=FALSE)

#aa<-polys(n= 1770, mud= 0.123, sigma2=1.25, delta=0.5*0.205, alpha_1=0.05, alpha_2=0.1, standard=FALSE)
#bb<-polys(n= 1770, mud=0, sigma2=1.25, delta=0.5*0.205, alpha_1=0.05, alpha_2=0.1, standard=FALSE)
#0.5*(aa$power$PrPostive + aa$power$PrNeg)+0.5*(bb$power$PrPostive + bb$power$PrNeg)


# On the other hand, if the true variance is slightly smaller than anticipated, ${\sigma}^{2}= 0.75$ and the effect size greater, $\mu_{d}=0.33$, the actual sample size needed for 90\% power is only 288, while the actual sample size needed for $Pr(success | \delta, d, s) = 61\%$ is 638.  


#polys(n= 288, mud=0.33, sigma2= 0.75, delta=0.5*0.205, alpha_1=0.05, alpha_2=0.1, standard=FALSE)

#aa<-polys(n= 638, mud= 0.33, sigma2= 0.75, delta=0.5*0.205, alpha_1=0.05, alpha_2=0.1, standard=FALSE)
#bb<-polys(n= 638, mud=0, sigma2= 0.75, delta=0.5*0.205, alpha_1=0.05, alpha_2=0.1, standard=FALSE)
#0.5*(aa$power$PrPostive + aa$power$PrNeg)+0.5*(bb$power$PrPostive + bb$power$PrNeg)
