# Supplementary material for: Conditional equivalence testing: An alternative remedy for publication bias
Source: PLoS One. 2018 Apr 13;13(4):e0195145. doi: 10.1371/journal.pone.0195145 (PMC5898747; doi:10.1371/journal.pone.0195145)
Supplement: S1 File — (ZIP) [file pone.0195145.s001.zip › CET_Fig2.R]

######################################################################################
# Code for producing Fig 2
# Campbell and Gustafson, 2017

######################################################################################
install.packages("equivalence")
library(equivalence)

lew2013plot<-function(samplesize, type="CET", under="NULL"){

nSim<-10000

pvalmat<-matrix(0,nSim,4)
alpha<-0.05
alpha_2<-0.1

for(ii in 1:nSim){
	
#	true_effect <-effect_size<-runif(1,-2,2)	
#	eq_delta<-abs(0.5*effect_size)
if(under=="NULL"){	true_effect <-0}
if(under=="ALT"){	true_effect <-effect_size<-runif(1,-2,2)	}
	eq_delta<-0.5


	placebo_grp<-rnorm(samplesize/2)
	alt_grp<-rnorm(samplesize/2, mean= true_effect)
	pval1<-t.test(x=placebo_grp,y=alt_grp)$p.value
	pval3<-	pval1
	pval2<-99
	tost(x=placebo_grp,y=alt_grp,alpha=0.2*alpha,epsilon=eq_delta)
if(type=="CET"){	if(pval1> alpha){ 
		pval2<-tost(x=placebo_grp,y=alt_grp,alpha=alpha,epsilon=eq_delta)$tost.p.value
				pval3<-		(1-pval2)
		}
}	
	pvalmat[ii,]<-c(effect_size , pval1,pval2,pval3)
	
	}

if(under=="NULL"){
if(type=="CET"){
hist(pvalmat[,4], main="",col=rgb(0.2,0.1,0.8,alpha=0.79), breaks=seq(0,1,0.1), xlab="")
title(main=paste("n =", samplesize), line=0.35)
title(main=paste("CET"), cex.main=1.5)}

if(type=="NHST"){
hist(pvalmat[,2],main="" ,col=rgb(0.2,0.1,0.8,alpha=0.79), breaks=seq(0,1,0.1), xlab="")
title(main=paste("n =", samplesize), line=0.35)
title(main=paste("NHST"), cex.main=1.5)
}


abline(0,0.05, lty=3)
abline(0,0.1, lty=4)
}

if(under=="ALT"){
if(type=="CET"){
plot(pvalmat[,4]~pvalmat[,1], pch=20,cex=0.25, col=rgb(0.2,0.1,pvalmat[,2]<0.05,alpha=0.22), main="",ylim=c(0,1), xlab=expression(mu[1] - mu[2]), cex.lab =  1.5, ylab="", axes=FALSE)
axis(1,line = 0, mgp=c(3, .75, 0),cex.axis=1.2)
axis(2, las=2, mgp=c(3, .75, 0),cex.axis=1.2)
#axis(4,at=seq(0,1,0.1), labels=1-seq(0,1,0.1))
title(main= bquote(italic("n =    "), samplesize), line=0.5)
title(main= paste("       " , samplesize), line=0.3)
title(main=paste("CET"), cex.main=1.5)
abline(0.9,0,lty=3, lwd=1.5)
}

if(type=="NHST"){
plot(pvalmat[,2]~pvalmat[,1], pch=20,cex=0.25, col=rgb(0.2,0.1,1,alpha=0.22), main="" ,ylim=c(0,1), xlab=expression(mu[1] - mu[2]), cex.lab = 1.5, ylab="", axes=FALSE)
axis(1,line = 0, mgp=c(3, .75, 0),cex.axis=1.2)
axis(2, las=2,mgp=c(3, .75, 0),cex.axis=1.2)
obj<-list(samplesize= 12)
title(main= bquote(italic("n =    "), samplesize), line=0.5)
title(main= paste("       " , samplesize), line=0.3)
title(main=paste("NHST"), cex.main=1.5)
}


abline(0.05,0, lty=4, lwd=1.5)
#abline(0.1,0, lty=4)
lines(x=rep(eq_delta,2),y=c(-100,100))
lines(x=rep(-eq_delta,2),y=c(-100,100))
}


}


par(mfrow=c(2,3))
par(mgp=c(1.75, 1, 0), oma = c(0.1,0.1,0,0) + 0.1,  mar = c(3.5,4,4,1) + 0.1)
lew2013plot(26, type="NHST", under="ALT")
lew2013plot(76,type="NHST", under="ALT")
lew2013plot(150,type="NHST", under="ALT")


lew2013plot(26, type="CET", under="ALT")
lew2013plot(76, type="CET", under="ALT")
lew2013plot(150, type="CET", under="ALT")
