# Supplementary material for: Conditional equivalence testing: An alternative remedy for publication bias
Source: PLoS One. 2018 Apr 13;13(4):e0195145. doi: 10.1371/journal.pone.0195145 (PMC5898747; doi:10.1371/journal.pone.0195145)
Supplement: S1 File — (ZIP) [file pone.0195145.s001.zip › CET_Fig3.R]

######################################################################################
######################################################################################
# Code for producing:
# Fig 3 "JZS Bayes Factor vs. pCET"
# Campbell and Gustafson, 2018

######################################################################################
######################################################################################

library(gridExtra)
library(ggplot2)
library(BayesFactor)

#################################
#################################
lseq<-function(from, to, length.out){10^(seq(log10(from), log10(to), length.out = length.out))}

#################################
#################################
CET_function_twosample<-function(ydiff, sigma=1,N=100, Delta=0.50, alpha1=0.05, alpha2=0.10){
	alpha_2 <-alpha2
	sigma2<-sigma^2
	eq_delta<-delta<-Delta
	samplesize<-N
	n1<-n2<-ceiling(N/2)
	v<-N-2
    Sstarhat<- sqrt((sigma2/n1) +(sigma2/n2))    
    T<-abs(ydiff)/Sstarhat
	print( pval1<-2*pt(T, samplesize-2, lower=FALSE))
    yesorno1<-(abs(T)>qt(1-0.5*alpha1,v))
	pval<-pval1
	if(pval1>alpha1){
		T1<-  T+delta/Sstarhat 
		T2<-  T-delta/Sstarhat 

		pval2a<-1-pt(T1, samplesize-2, lower=FALSE)
		pval2b<-1-pt(T2, samplesize-2, lower=FALSE)
		print(pval2<-min(c(pval2a, pval2b)))

		yesorno2<-(T1> qt(1-alpha_2,v)) & (T2<(-qt(1-alpha_2,v))) 
		pval<-1-pval2
		} 
	return(pval)
}

#################################
#################################
JZS_BF_function_twosample <-function(ydiff,Sstar,N, my_t=NA){
if(is.na(my_t)){my_t<-ydiff/Sstar}
part1<- ((1 + (my_t ^(2))/(N-1))^(-(N/2)))

my_function<-function(g){
return(((1+N*g)^(-1/2))*((1+ ((my_t^2)/((1+N*g)*(N-1))))^(-(N/2)))* ((2*pi)^(-1/2))* (g^(-3/2))* ((exp(1))^(-1/(2*g))))
}
part2<- integrate(my_function, 0, Inf)$value

JZS_BF = part1/part2
library(BayesFactor)
JZS_BF_pack<-1/exp(ttest.tstat(t= my_t, n1=N, rscale = 1)[['bf']])
print(c(JZS_BF_pack, JZS_BF))
return(JZS_BF)}


#################################
#################################
fig2c<-function(ybar,  ysd, N=100){
	n1<-n2<-ceiling(N/2)
	effN<-(n1*n2)/(n1+n2)
	Sstar<-sqrt(ysd^2/n1 + ysd^2/n2)
	JZS_BF_function_twosample(ybar, Sstar, effN)
}


#################################
#################################

## END OF FUNCTIONS 

#################################
#################################

# Set-up for panels 1 and 2:

Nvec<-unique(round(lseq(10,10000,1000)))

ybar0<-sapply(Nvec,  function(x){ fig2c(c(0),1,N=x)})
ybar01<-sapply(Nvec,  function(x){ fig2c(c(0.09),1,N=x)})
ybar02<-sapply(Nvec,  function(x){ fig2c(c(0.25),1,N=x)})
ybar035<-sapply(Nvec,  function(x){ fig2c(c(0.67),1,N=x)})

dat<-rbind(
cbind(id=0,ybar=0,bf=ybar0, N=Nvec),
cbind(id=1,ybar=0.09,bf=ybar01, N=Nvec),
cbind(id=2,ybar=0.25,bf=ybar02, N=Nvec),
cbind(id=3,ybar=0.67,bf=ybar035, N=Nvec))
dat<-data.frame(dat)
dat$ybar<-as.factor(dat$ybar)
dat$PrH0_dat<-dat$bf/(dat$bf+1)


plot1 <-qplot(N, bf, data=dat, group=id, geom="line", xlab=expression(paste(n)), ylab=expression(paste(B["01"])), col=ybar, main=expression(paste("JZS Bayes Factor   ")))+ geom_hline(yintercept = 1, lty=3)+geom_line(size=1)+  scale_y_log10(limits = c(0.01,1e2), breaks=c(0.1,1/3,1,3,10), labels=c("1/10","1/3","1","3:1","10:1"))+  scale_x_log10(limits = c(10,1e4), labels=c(10,100,1000,10000), breaks=c(10,100,1000,10000))+labs(col =bquote(bar(x)[1]-bar(x)[2]))+ geom_hline(yintercept = 10, col="darkgrey")+geom_hline(yintercept = 0.1, col="darkgrey")+geom_hline(yintercept = 1/3)+geom_hline(yintercept = 3)+ theme(legend.position="bottom")


plot1a <-qplot(N, PrH0_dat, data=dat, group=id, geom="line", xlab=expression(paste(n)), ylab=expression(paste(B["01"])/(1+paste(B["01"]))), col=ybar, main=expression(paste("Pr(H0|data)   ")), ylim=c(0,1.1))+ geom_hline(yintercept = 1, lty=1)+geom_line(size=1)+  scale_x_log10(limits = c(10,1e4), labels=c(10,100,1000,10000), breaks=c(10,100,1000,10000))+labs(col =bquote(bar(y)))


#################################
#################################

# Set-up for panel 3:

Nvec<-unique(round(lseq(10,10000,5000)))

ybar0<-sapply(Nvec,  function(x){ CET_function_twosample(c(0),1,N=x)})
ybar01<-sapply(Nvec,  function(x){ CET_function_twosample(c(0.09),1,N=x)})
ybar02<-sapply(Nvec,  function(x){ CET_function_twosample(c(0.25),1,N=x)})
ybar035<-sapply(Nvec,  function(x){ CET_function_twosample(c(0.67),1,N=x)})

dat<-rbind(
cbind(id=0,ybar=0,bf=ybar0, N=Nvec),
cbind(id=1,ybar=0.09,bf=ybar01, N=Nvec),
cbind(id=2,ybar=0.25,bf=ybar02, N=Nvec),
cbind(id=3,ybar=0.67,bf=ybar035, N=Nvec))
dat<-data.frame(dat)
dat$ybar<-as.factor(dat$ybar)

plot2 <- qplot(N, bf, data=dat, group=id, geom="line", xlab=expression(paste(n)), ylab=expression(paste(p["CET"])), col=ybar, main=expression(paste("p" ["CET"], ",  ", Delta, "=0.50")), ylim=c(0,1.1))+ geom_hline(yintercept = 1, lty=1)+geom_line(size=1)+  scale_x_log10(limits = c(10,1e4), labels=c(10,100,1000,10000), breaks=c(10,100,1000,10000))+labs(col =bquote(bar(x)[1]-bar(x)[2]))+ geom_hline(yintercept = 10)+geom_hline(yintercept = 0.05, lty=3)+scale_y_continuous( breaks = seq(0, 1, 0.1), limits=c(0,1.1))


#################################
#################################

# Creation of multi-panel plot:

g_legend<-function(a.gplot){
  tmp <- ggplot_gtable(ggplot_build(a.gplot))
  leg <- which(sapply(tmp$grobs, function(x) x$name) == "guide-box")
  legend <- tmp$grobs[[leg]]
  return(legend)}

mylegend<-g_legend(plot1)

grid.arrange(arrangeGrob(plot1 + theme(legend.position="none"),
                         plot1a + theme(legend.position="none"),
                         plot2 + theme(legend.position="none"),
                         nrow=1),
            				 mylegend, nrow=3,heights=c(10,1, 1))
