# Supplementary material for: Conditional equivalence testing: An alternative remedy for publication bias
Source: PLoS One. 2018 Apr 13;13(4):e0195145. doi: 10.1371/journal.pone.0195145 (PMC5898747; doi:10.1371/journal.pone.0195145)
Supplement: S1 File — (ZIP) [file pone.0195145.s001.zip › CET_Fig4_Fig8_Fig9_Fig10.R]

######################################################################################
######################################################################################
# Code for producing:
# Fig 4 "Simulation study results: conclusions; with BF threshold of 3:1"
# Fig 8 "Simulation study results: levels of agreement; with BF threshold of 3:1"
# Fig 9 "Simulation study results: conclusions; with BF threshold of 6:1"
# Fig 10 "Simulation study results: levels of agreement; with BF threshold of 6:1"
# Campbell and Gustafson, 2018

######################################################################################
######################################################################################

library(ggplot2)
library(equivalence)
library(TOSTER)
library(BayesFactor)
library(tidyr)

#################################
#################################
lseq<-function(from, to, length.out){10^(seq(log10(from), log10(to), length.out = length.out))}

#################################
#################################
# ydiff: observed difference in means
# Sstar: observed Sstar statistic
# N: (n1*n2)/(n1+n2)
# df: (n1+n2-2)
# my_t: equal to (ydiff/Sstar)
JZS_BF_function_twosample <-function(ydiff,Sstar, N, df, my_t=NA){

if(is.na(my_t)){my_t<-ydiff/Sstar}
part1<- ((1 + (my_t^(2))/(df))^(-((df+1)/2)))

my_function<-function(g){
return(((1+N*g)^(-1/2))*((1+ ((my_t^2)/((1+N*g)*(df))))^(-((df+1)/2)))* ((2*pi)^(-1/2))* (g^(-3/2))*((exp(1))^(-1/(2*g))))}

part2<- integrate(my_function, 0, Inf)$value
JZS_BF = part1/part2

return(JZS_BF)}


#################################
#################################
create_BF_CETpval<-function(my_n=100, effect_size=0.2, alpha=0.05, alpha_2=0.10, sigma2=1, eq_delta=0.5, BFthreshold=3, cohen=FALSE){
# my_n=100; effect_size=0; sigma2=1; alpha=0.05; alpha_2=0.10; eq_delta=0.45; BFthreshold=6;

	true_effect <-effect_size ; sigma<-sqrt(sigma2)
	n<-samplesize <-my_n
	n2<-n1<-n/2
	placebo_grp<-rnorm(samplesize/2, mean=0 , sd=sigma)
    alt_grp<-rnorm(samplesize/2, mean= true_effect, sd=sigma)
    S12<- sum(((placebo_grp-mean(placebo_grp))^2)/(n1-1))
    S22<- sum(((alt_grp-mean(alt_grp))^2)/(n2-1))
    Sstarhat<- sqrt((S12/n1) +(S22/n2))

T_fulln<-(mean(placebo_grp) - mean(alt_grp))/Sstarhat
BF_fulln<-  JZS_BF_function_twosample(my_t= T_fulln, N=(n1*n2)/(n1+n2), df=n1+n2-2)

BF_end<-BF_fulln
BF_bypackage<-1/extractBF(ttestBF(x= placebo_grp, y= alt_grp,rscale="wide"))$bf
#  Should be equal:
#  print(round(BF_fulln,3)==round(BF_bypackage,3))

CET_result<-function(placebo_grp, alt_grp, eq_delta , alpha, alpha_2){
pval1<- t.test(placebo_grp, alt_grp, alternative="two.sided")$p.value
pval2<-99
 pval<-pval1
 if(pval1>alpha){	
 	
	if(cohen){ 	
		pval2<-tost(x=placebo_grp,y=placebo_grp,alpha=alpha_2,epsilon=eq_delta*sd(c(placebo_grp, placebo_grp)))$tost.p.value}

	if(!cohen){ 
		pval2<-tost(x=placebo_grp,y=alt_grp,alpha=alpha_2,epsilon=eq_delta)$tost.p.value}
		pval<-1-pval2	
	}
	return(pval)
}

pval_end<-CET_result(placebo_grp, alt_grp, eq_delta , alpha, alpha_2)
pval <- pval_end
BF <- BF_end

BFresult<-0
if(BF<(1/BFthreshold)){  BFresult<-(1)}
if(BF>(BFthreshold)){  BFresult<-(-1)}

pvalresult<-0
if(pval<(alpha)){  pvalresult <-(1)}
if(pval>(1-alpha_2)){  pvalresult <-(-1)}

return(c(BFresult, pvalresult))}


#################################
#################################
sim_BF_ttest_Power<-function(the_n=100, the_effect_size=0.2, nSim=mynSim, threshold=10/1, delta=0.5,thealpha=0.05, thealpha_2=0.10, the_sigma2=1, the_cohen=FALSE){
# the_n=100; the_effect_size=0.2; nSim=mynSim; threshold=3/1; delta=0.5; thealpha=0.05; thealpha_2=0.10; the_sigma2=1; the_cohen=FALSE;

res<-sapply(1:nSim,function(x){c(create_BF_CETpval(my_n=the_n, effect_size=the_effect_size, alpha= thealpha, alpha_2= thealpha_2, sigma2=the_sigma2, eq_delta =delta, BFthreshold= threshold, cohen=the_cohen))})

agree<-mean(apply(res[1:2,],2,function(x){mean(c(x[1]==x[2]))%in%c(1)}))
agree_pos<-mean(apply(res[1:2,],2,function(x){mean(c(x[2]==1,x[1]==1))%in%c(0,1)}))
agree_neg<-mean(apply(res[1:2,],2,function(x){mean(c(x[2]==-1,x[1]==-1))%in%c(0,1)}))
agree_inc<-mean(apply(res[1:2,],2,function(x){mean(c(x[2]==0,x[1]==0))%in%c(0,1)}))

return(c(N=the_n, 
es=the_effect_size, 
postive=mean(res[1,]==1), 
negative=mean(res[1,]==-1), 
inconclusive=mean(res[1,]==0), 
ttestpositive=mean(res[2,]==1), 
ttestnegative=mean(res[2,]==-1),  
ttestinconclusive=mean(res[2,]==0),
agree= agree,
agree_pos= agree_pos,
agree_neg= agree_neg,
agree_inc= agree_inc
))}


########################################
########################################
simstudy<-function(my_threshold, my_delta, myalpha2, my_sigma2, mycohen=FALSE, mynSim=100){

the_effect_size_vec<-c(0,round(lseq(1,10,8)/15,2))
#the_effect_size_vec<-0
the_n_vec<-round(lseq(10,5000,14))
the_n_vec<-ceiling(the_n_vec/2)*2

pwr_mat<-matrix(0,length(the_effect_size_vec)*length(the_n_vec),12)
kk<-1

for(jj in 1:length(the_effect_size_vec)){
	print(jj)
for(ii in 1:length(the_n_vec)){

pwr_mat[kk,]<-sim_BF_ttest_Power(the_n= the_n_vec[ii], the_effect_size= the_effect_size_vec[jj],nSim=mynSim, threshold=my_threshold, delta=my_delta, thealpha=0.05, thealpha_2=myalpha2, the_sigma2=my_sigma2, the_cohen=mycohen)
#print(pwr_mat[kk,])
kk<-kk+1
}}

pwr_mat<-data.frame(pwr_mat)
colnames(pwr_mat)<-c("N","effect_size", "BF_postive", "BF_negative", "BF_inclonclusive", "CET_positive", "CET_negative", "CET_inclonclusive", "overall", "positive","negative", "inconclusive")

return(pwr_mat)}


########################################
########################################
## Plotting functions

########################################
########################################
plotresult_concl <- function(pwr_mat, my_threshold, my_delta){

pwr_mat_long <-gather(pwr_mat[,1:8], conclusion, prob, BF_postive:CET_inclonclusive, factor_key=TRUE)
pwr_mat_long$id<-paste(pwr_mat_long[,2],pwr_mat_long[,3])


pwr_mat_long$group<-substr(pwr_mat_long$conclusion, 1,3)
pwr_mat_long$probability<-pwr_mat_long$prob
pwr_mat_long$n<-pwr_mat_long$N
qplot(n, probability, group=id, col= conclusion,linetype=group, data= pwr_mat_long, facets=~effect_size, geom="line")+geom_line(size=1)+  scale_x_log10(limits = c(5,5e3),breaks = c(10,25,50, 100,250, 500,1000, 5000)) + scale_color_manual(values=c("dodgerblue3", "chocolate", "grey35", "#56B4E9", "#E69F00", "#999999", "darkblue", "darkorange", "black")) + theme(panel.grid.minor = element_line(colour="white", size=0.015))+ scale_y_continuous(minor_breaks = seq(0 , 1, 0.1), breaks = seq(0, 1, 0.1))
#main=paste("Probability of JZS-BF and CET suggesting a given conclusion with \n a required BF threshold of ", my_threshold, ":1 odds, and equivalence margin of [-", my_delta,", ", my_delta,"]", sep="")
}

########################################
########################################
plotresult_agree <- function(pwr_mat, my_threshold, my_delta){

pwr_mat_long2 <-gather(pwr_mat[,c(1,2,9:11)], agreement, prob, overall:negative, factor_key=TRUE)

pwr_mat_long2$id<-paste(pwr_mat_long2[,2],pwr_mat_long2[,3], sep="_")
pwr_mat_long2$probability<-pwr_mat_long2$prob
pwr_mat_long2$n<-pwr_mat_long2$N
pwr_mat_long2$group<-substr(pwr_mat_long2$agreement, 1,3)
qplot(n, probability, group=id, col= agreement, data= pwr_mat_long2, facets=~effect_size, geom="line")+geom_line(size=1)+  scale_x_log10(limits = c(5,5e3),breaks = c(10,25,50, 100,250, 500,1000, 5000)) + scale_color_manual(values=c("black","dodgerblue3", "chocolate", "#56B4E9", "#E69F00", "#999999", "darkblue", "darkorange", "black")) + theme(panel.grid.minor = element_line(colour="white", size=0.015))+ scale_y_continuous(limits=c(0,1),minor_breaks = seq(0 , 1, 0.1), breaks = seq(0, 1, 0.1))
# main=paste("Probability of agreement between JZS-BF and CET in suggesting a given conclusion with \n a required BF threshold of ", my_threshold, ":1 odds, and equivalence margin of [-", my_delta,", ", my_delta,"]", sep="")
}


######################################################################################
######################################################################################
# END OF FUNCTIONS
######################################################################################
######################################################################################
# set number_of_sims to a low number for testing
# For results published in paper, 
# 10000 simulation runs to approx. 12 hours to complete
# on laptop computer.
# number_of_sims <- 10000

number_of_sims <- 100
set.seed(123)

####################
result_BF31 <- simstudy(my_threshold=3, my_delta=0.5, myalpha2=0.10, my_sigma2=1, mycohen=FALSE, mynSim= number_of_sims)

####################
result_BF61 <- simstudy(my_threshold=6, my_delta=0.5, myalpha2=0.10, my_sigma2=1, mycohen=FALSE, mynSim= number_of_sims)

# Fig 4 "Simulation study results: conclusions; with BF threshold of 3:1"
plotresult_concl(result_BF31, my_threshold=3, my_delta=0.5)

# Fig 8 "Simulation study results: levels of agreement; with BF threshold of 3:1"
plotresult_agree(result_BF31, my_threshold=3, my_delta=0.5)

# Fig 9 "Simulation study results: conclusions; with BF threshold of 6:1"
plotresult_concl(result_BF61, my_threshold=6, my_delta=0.5)

# Fig 10 "Simulation study results: levels of agreement; with BF threshold of 6:1"
plotresult_agree(result_BF61, my_threshold=6, my_delta=0.5)
