# Supplementary material for: Conditional equivalence testing: An alternative remedy for publication bias
Source: PLoS One. 2018 Apr 13;13(4):e0195145. doi: 10.1371/journal.pone.0195145 (PMC5898747; doi:10.1371/journal.pone.0195145)
Supplement: S1 File — (ZIP) [file pone.0195145.s001.zip › CET_Fig7.R]

######################################################################################
######################################################################################
# Code for producing:
# Fig 7 "CET sample size calculations"
# Campbell and Gustafson, 2018

######################################################################################
######################################################################################

library(DEoptim)

######################################################################################
montecarloE<-function(n=100, mud=0.2, sigma2=1, delta=0.7, alpha_1=0.05, alpha_2=0.1,nMC=1000, standard=FALSE){

  v<-n-2
  n1<-n2<-n/2
  tcrit_1 <- qt(1-0.5*alpha_1,v)
  tcrit_2 <- qt(1-alpha_2,v)
  sp<-sqrt(sigma2)*sqrt(1/n1 +1/n2)

postnorm<-onenorm<-rep(0,nMC)
for(jj in 1:nMC){
	
rchisqv <-	rchisq(1,v)
random_Spstar <- sqrt(rchisqv/(n-2))*(sp)

if(!standard){neg_bounds<-c(min(c(0,max(c(  (random_Spstar*tcrit_2-delta), (-random_Spstar*tcrit_1))))), max(c(0,min(c(  (-random_Spstar*tcrit_2+delta), (+random_Spstar*tcrit_1))))))}


if(standard){	
line<-(delta/(sqrt(1/n1+1/n2)) - tcrit_2) 
if((1/tcrit_1)>(1/(delta/(sqrt(1/n1+1/n2)) - tcrit_2)))	{line<-tcrit_1 }	
neg_bounds<-c(-random_Spstar*(line),random_Spstar*(line))
}

onenorm[jj]<-pnorm(neg_bounds[2],mud, sqrt(sigma2/n1+ sigma2/n2))- pnorm(neg_bounds[1],mud, sqrt(sigma2/n1+ sigma2/n2))

post_bounds<-c(-random_Spstar* tcrit_1,random_Spstar* tcrit_1)


postnorm[jj]<- pnorm(post_bounds[1],mud, sqrt(sigma2/n1+ sigma2/n2))+ pnorm(post_bounds[2],mud, sqrt(sigma2/n1+ sigma2/n2), lower.tail=FALSE)
}


pwr11<-function(tcrit, stat, df){
((1-pt(q=tcrit,df=df,ncp=stat, lower=TRUE)) + 
pt(q=-tcrit,df=df,ncp=stat, lower=TRUE))}

PrPostive_formula<- pwr11(tcrit= tcrit_1, stat= mud/(sp), df=n-2)
print(PrPostive_formula)

print(1-pwr11(tcrit= (delta/(sqrt(1/n1+1/n2)) - tcrit_2) , stat= mud/(sp), df=n-2))

if(standard){
	if((1/tcrit_1)>(1/(delta/(sqrt(1/n1+1/n2)) - tcrit_2)))	{
		PrNegative_formula<-1-PrPostive_formula
		print(PrNegative_formula)}}

PrPostive= round(sum(postnorm)/nMC,5)
PrNeg= round(sum(onenorm)/nMC,5)
PrInc=round((1-PrPostive-PrNeg),5)

return(list(PrPostive= PrPostive, PrNeg= PrNeg , PrInc = PrInc))
}


range1<-c(0.60,0.65,0.7,0.75,0.9,1,1.1,1.5,1.66)
the_n<-1000
true_mu<-0.205
muvec<-true_mu*range1
sigma2vec<-c(0.75,1,1.25)
fraction<-(1/2)
pre<-0.5

kkk<-1
resultmat<-data.frame(mu=NULL, sigma2=NULL, power=NULL)
theresultmat_n <-CETmat_n <- CETmat <- theresultmat<-matrix(0, length(muvec), length(sigma2vec))
for(ii in 1: length(muvec)){
	for(jj in 1: length(sigma2vec)){
print(c(ii,jj))
kkk<-kkk+1
theresultmat[ii,jj]<-montecarloE(n=the_n, mud=muvec[ii], sigma2=sigma2vec[jj], delta= true_mu*fraction, alpha_1=0.05,alpha_2=0.10)$PrPostive
print(theresultmat[ii,jj])
#print(slices(true_mu*fraction, mu=muvec[ii], 0.05, 0.10, myn= the_n, sigma2=sigma2vec[jj], nSim=100)$PrPostive)

CETmat[ii,jj]<-(1-pre)*(1-montecarloE(n=the_n, mud=0*muvec[ii], sigma2=sigma2vec[jj], delta= true_mu*fraction, alpha_1=0.05,alpha_2=0.10)$PrInc)+(pre)*(1-montecarloE(n=the_n, mud=muvec[ii], sigma2=sigma2vec[jj], delta= true_mu*fraction, alpha_1=0.05,alpha_2=0.10)$PrInc)


prob_success<-function(n){(1-pre)*(1-montecarloE(n=n, mud=0*muvec[ii], sigma2=sigma2vec[jj], delta= true_mu*fraction, alpha_1=0.05,alpha_2=0.10)$PrInc)+(pre)*(1-montecarloE(n=n, mud=muvec[ii], sigma2=sigma2vec[jj], delta= true_mu*fraction, alpha_1=0.05,alpha_2=0.10)$PrInc)}

CET_n<-function(n){abs(0.6079-prob_success(n))}


power_n<-function(n){abs(0.90-montecarloE(n=n, mud=muvec[ii], sigma2=sigma2vec[jj], delta= true_mu*fraction, alpha_1=0.05,alpha_2=0.10)$PrPostive)}

CETmat_n[ii,jj]<-DEoptim(CET_n, lower=10, upper=5000, control = DEoptim.control(trace = 10, itermax=40))$optim$bestmem
theresultmat_n[ii,jj]<-DEoptim(power_n, lower=10, upper=5000, control = DEoptim.control(trace = 10, itermax=30))$optim$bestmem

}}

CETmat[4,2]
theresultmat[4,2]


CETmat_n[4,2]
theresultmat_n[4,2]


#par(mfrow=c(1,2))
#plotmmm(t(CETmat))
#plotmmm(t(theresultmat))

plot(CETmat[,1]~ muvec, type='l', ylim=c(0.0,1.00))
lines( muvec,CETmat[,2])
lines( muvec,CETmat[,3])
lines( muvec,theresultmat[,1], col='blue')
lines( muvec,theresultmat[,2], col='blue')
lines( muvec,theresultmat[,3], col='blue')


#CETmat_n<-(CETmat_n-CETmat_n[4,2])/CETmat_n[4,2]
#theresultmat_n <-(theresultmat_n-theresultmat_n[4,2])/theresultmat_n[4,2]
par(mfrow=c(1,1))
plot(theresultmat_n[,3]~ muvec, lwd=0, type='l',  col='blue', ylim=c(0,1.1*max(theresultmat_n)), ylab="",main="Required sample size for 90% Power, or Pr(Success)=61%", xlab=expression(paste("", mu[d])) , axes=FALSE)
axis(1, at=seq(0.1,0.4,0.05))
axis(2,las=2,at=seq(0,4000,500))
axis(2,las=2)
lines(x=c(0.205, 0.205),y=c(-10,10000), lwd=1, lty=1, col="grey70")
lines(y=c(1000,1000),x=c(-10,10000), lwd=1, lty=1, col="grey70")

lines( muvec,CETmat_n[,1], col="darkred")
lines( muvec,CETmat_n[,2], lwd=2, col="darkred")
lines( muvec,CETmat_n[,3], lwd=4, col="darkred")
lines( muvec,theresultmat_n[,1], col='blue', lty=4)
lines( muvec,theresultmat_n[,2], col='blue', lwd=2, lty=4)
lines( muvec,theresultmat_n[,3], col='blue', lwd=4, lty=4)
legend("topright", title=  expression(paste("Variance,  ",sigma^2)), c("0.75, Power","1.00, Power","1.25, Power", "0.75, Pr(Success)","1.00, Pr(Success)","1.25, Pr(Success)"),lwd=c(1,2,4,1,2,4), col=c(rep("blue",3),rep("darkred",3) ), lty=c(4,4,4,1,1,1),)


points(0.205, 1000,  cex=2, pch=20)


points(0.123 , 3476,  cex=1, pch=20)
text(0.123 , 3476, "a1",   adj=1, cex=0.75, pos=1)

points(0.123 , 1770 ,  cex=1, pch=20)
text(0.123 , 1770 , "a2",   adj=1, cex=0.75, pos=1)

#####

points(0.33 , 288 ,  cex=1, pch=20)
text(0.33 , 288 , "b1",   adj=0.5, cex=0.75, pos=1)

points(0.33 , 638,  cex=1, pch=20)
text(0.332 , 638+50, "b2",   adj=0.5, cex=0.75, pos=2)
